# Supplementary material for: A NOTCH feed-forward loop drives reprogramming from adrenergic to mesenchymal state in neuroblastoma
Source: Nat Commun. 2019 Apr 4;10:1530. doi: 10.1038/s41467-019-09470-w (PMC6449373; doi:10.1038/s41467-019-09470-w)
Supplement: Supplementary file 3 — Supplementary Data 1 [file 41467_2019_9470_MOESM3_ESM.xlsx]

## Sheet: Supplementary Data 1
Supplementary Data 1
Regulation of MES-ADRN signature genes by NOTCH3-IC
Upregulated MES signature genes				Downregulated ADRN signature genes
Gene	Probeset	Fold regulation by NOTCH3-IC		Gene	Probeset	Fold regulation by NOTCH3-IC
OLFML2A	213075_at	9.67		DLK1	209560_s_at	-7.41
BGN	213905_x_at	9.36		ASCL1	209988_s_at	-7.18
COL1A1	1556499_s_at	8.86		FABP6	210445_at	-5.92
PTRF	208789_at	8.80		CRH	205630_at	-5.87
MICAL2	212473_s_at	8.74		DBH	206450_at	-5.87
CYR61	201289_at	8.06		CHRNA3	210221_at	-5.53
PHLDB2	225688_s_at	7.91		SHD	227845_s_at	-5.29
OLFML2B	213125_at	7.72		MYRIP	214156_at	-5.04
TFPI	213258_at	7.01		PHOX2B	207009_at	-4.86
KIRREL	225303_at	6.71		ALK	208212_s_at	-4.75
ATP2B4	212136_at	6.51		PHOX2A	214609_at	-4.54
A2M	217757_at	6.39		INSM2	240841_at	-4.50
ACTA2	200974_at	6.36		IGFBPL1	227760_at	-4.31
FBN1	202766_s_at	6.35		DDC	205311_at	-4.10
IL13RA1	201887_at	6.34		MARCH11	239359_at	-3.92
LATS2	227013_at	6.07		PRCD	230015_at	-3.87
COL3A1	215076_s_at	5.55		CACNA2D2	204811_s_at	-3.53
IFITM3	212203_x_at	5.45		GPR22	221288_at	-3.49
NID1	202007_at	5.38		TMEM108	223524_s_at	-3.48
COL4A1	211980_at	5.26		ELAVL2	228260_at	-3.41
HNMT	204112_s_at	5.26		GATA2	209710_at	-3.36
APOE	203381_s_at	5.24		ADRBK2	228771_at	-3.28
HES1	203394_s_at	5.21		FEV	207260_at	-3.28
CDH11	207173_x_at	5.20		HAND2-AS1	236141_at	-3.27
DLX2	207147_at	4.99		NPY	206001_at	-3.25
S1PR3	228176_at	4.89		GCH1	204224_s_at	-3.24
PDLIM1	208690_s_at	4.70		EYA1	214608_s_at	-3.19
FILIP1L	204135_at	4.47		PHF21B	1562309_s_at	-3.19
C1orf54	219506_at	4.42		NRSN1	239293_at	-3.14
NID2	204114_at	4.39		DUSP4	226034_at	-3.06
STEAP1	205542_at	4.37		RIMS3	204730_at	-3.02
HTRA1	201185_at	4.36		CHGA	204697_s_at	-2.97
PRDM6	230311_s_at	4.26		TFAP2B	214451_at	-2.96
GSN	200696_s_at	4.23		CHGB	204260_at	-2.95
COL5A1	212488_at	4.15		ST3GAL6	213355_at	-2.95
SPARC	200665_s_at	4.13		HAND1	220138_at	-2.93
RAB31	217762_s_at	4.11		EML6	229656_s_at	-2.81
FN1	212464_s_at	4.08		SYT4	223529_at	-2.81
MAML2	235457_at	4.08		ELAVL4	238073_at	-2.80
FSTL1	208782_at	4.05		TMOD2	226186_at	-2.80
SNAI2	213139_at	4.02		SCG2	204035_at	-2.77
IFITM2	201315_x_at	3.90		DKK1	204602_at	-2.74
DLC1	210762_s_at	3.83		PRSS12	213802_at	-2.66
RGS3	203823_at	3.82		IRS2	209185_s_at	-2.64
EDNRA	204464_s_at	3.71		TMOD1	203661_s_at	-2.63
COL5A2	221729_at	3.69		L1CAM	204584_at	-2.62
FIBIN	226769_at	3.63		MANEAL	226132_s_at	-2.62
ETS1	224833_at	3.52		NEFL	221916_at	-2.61
GPX8	227628_at	3.48		RET	211421_s_at	-2.60
FZD7	203706_s_at	3.46		ISL1	206104_at	-2.59
SRPX	204955_at	3.44		SCG3	219196_at	-2.55
LPP	224811_at	3.43		PRSS3	213421_x_at	-2.54
LRRC17	205381_at	3.36		DACH1	228915_at	-2.52
TNFRSF12A	218368_s_at	3.36		ICA1	207949_s_at	-2.48
ADAM19	209765_at	3.33		RIMBP2	214811_at	-2.48
CPED1	228728_at	3.32		HMP19	218623_at	-2.47
LASP1	200618_at	3.30		BMPR1B	229975_at	-2.44
TMEFF2	223557_s_at	3.25		ELAVL3	227612_at	-2.43
ITGA4	213416_at	3.24		NNAT	204239_s_at	-2.39
EGR1	201694_s_at	3.22		TENM4	213273_at	-2.38
SERPINH1	207714_s_at	3.21		ABCB1	209993_at	-2.37
SDC2	212158_at	3.14		ZNF536	242715_at	-2.35
HIST1H2AC	215071_s_at	3.12		FAM163A	222095_s_at	-2.31
PCDH18	225975_at	3.11		KIF21A	226003_at	-2.25
TPM2	204083_s_at	3.11		NCAM1	227394_at	-2.25
DMD	203881_s_at	3.06		GNG4	205184_at	-2.24
GDF15	221577_x_at	3.06		THSD7A	214920_at	-2.24
IGFBP5	211959_at	3.02		TSPAN7	202242_at	-2.24
FAM129A	217967_s_at	2.93		NSG1	209569_x_at	-2.22
ERRFI1	224657_at	2.91		ABCA3	204343_at	-2.19
PLPP1	210946_at	2.89		CEP44	228334_x_at	-2.18
ROR1	232060_at	2.88		SLC10A4	239913_at	-2.18
DNM3OS	232090_at	2.87		STRA6	221701_s_at	-2.18
CRABP2	202575_at	2.84		ADGRB3	205638_at	-2.17
KCTD12	212192_at	2.80		GABRB3	227690_at	-2.17
ADAMTS5	219935_at	2.78		CYGB	226632_at	-2.16
COL6A2	209156_s_at	2.78		NOL4	238605_at	-2.11
GAS2	205848_at	2.77		PLPPR5	231397_at	-2.08
SMAD3	218284_at	2.73		MTCL1	213358_at	-2.07
COL6A1	213428_s_at	2.72		CADM1	209031_at	-2.06
VCL	200931_s_at	2.71		C3orf14	219288_at	-2.05
PLK2	201939_at	2.69		FOXO3	224891_at	-2.04
ID3	207826_s_at	2.64		LIN28B	229349_at	-2.02
EPS8	202609_at	2.50		C14orf132	218820_at	-2.01
STK38L	212572_at	2.44		DPYSL3	201431_s_at	-2.01
TNS1	221748_s_at	2.44		LOC101928409	242934_at	-1.97
PDGFC	218718_at	2.38		QDPR	209123_at	-1.96
C1orf198	223063_at	2.31		HK2	202934_at	-1.93
MGP	202291_s_at	2.31		KLHL23	241682_at	-1.91
PHLDA3	218634_at	2.30		MSI2	226134_s_at	-1.91
IGFBP6	203851_at	2.25		KIF15	219306_at	-1.90
SOX9	202935_s_at	2.25		GAP43	204471_at	-1.88
TGFBR2	208944_at	2.20		EML4	223068_at	-1.87
TRIM5	210705_s_at	2.20		NAPB	225111_s_at	-1.87
PXDN	212012_at	2.18		MYBL2	201710_at	-1.86
HOMER1	213793_s_at	2.14		SYT1	203999_at	-1.85
NOTCH2	202443_x_at	2.14		FBXO8	1554806_a_at	-1.84
ELAVL1	201726_at	2.12		HES6	226446_at	-1.84
BAG3	217911_s_at	2.11		SNAP25	202508_s_at	-1.84
OLFML3	218162_at	2.10		BEND4	230896_at	-1.83
PAPSS2	203060_s_at	2.10		KLF7	240432_x_at	-1.83
PTPRG	227126_at	2.10		PDK1	226452_at	-1.83
WIPI1	213836_s_at	2.09		MAPT	206401_s_at	-1.82
MAN2A1	226538_at	2.08		MAGI3	226770_at	-1.80
PALLD	200897_s_at	2.08		CACNA1B	235781_at	-1.77
PEA15	200788_s_at	2.08		KIAA1211	227230_s_at	-1.76
GALNT10	212256_at	2.07		ZNF704	235079_at	-1.76
GPR137B	204137_at	2.07		RTN1	203485_at	-1.74
SFT2D1	225849_s_at	2.05		NUSAP1	218039_at	-1.73
CYBRD1	222453_at	2.04		RUNDC3B	241703_at	-1.72
CALD1	212077_at	2.03		TUB	228882_at	-1.71
ITGAV	202351_at	2.02		ENDOG	204824_at	-1.70
PEAK1	225913_at	1.95		KIF5C	203130_s_at	-1.70
ID1	208937_s_at	1.93		RTN2	34408_at	-1.68
ACTN1	208636_at	1.91		TIAM1	213135_at	-1.68
SLC30A1	212907_at	1.90		ESRRG	207981_s_at	-1.67
AJUBA	225806_at	1.87		GLDC	204836_at	-1.67
QSOX1	201482_at	1.87		CDCA5	224753_at	-1.66
ADGRE5	202910_s_at	1.84		NRCAM	204105_s_at	-1.64
PDE3A	228507_at	1.84		NUF2	223381_at	-1.63
PTGFRN	224937_at	1.83		DTD1	234107_s_at	-1.61
AEBP1	201792_at	1.82		ANK2	202920_at	-1.60
CREG1	201200_at	1.80		AGTPBP1	204500_s_at	-1.59
LAMC1	200771_at	1.80		HN1	217755_at	-1.58
FAT1	201579_at	1.78		LYN	210754_s_at	-1.58
ATP2B1	215716_s_at	1.77		GLCCI1	227525_at	-1.57
FZD1	204451_at	1.75		ASRGL1	218857_s_at	-1.56
HIST1H2BK	209806_at	1.75		CKB	200884_at	-1.56
CD59	200985_s_at	1.73		FAM167A	226614_s_at	-1.54
RNH1	206050_s_at	1.73		RPS6KA2	212912_at	-1.54
RRBP1	201204_s_at	1.72		DPYSL5	222797_at	-1.53
GNAI1	227692_at	1.71		CERK	218421_at	-1.52
SYNJ2	212828_at	1.71		RBP1	203423_at	-1.52
GPC6	227059_at	1.68		SLIT3	203813_s_at	-1.52
MYL12A	201319_at	1.68		MYEF2	232676_x_at	-1.51
RIT1	209882_at	1.68		ATL1	223340_at	-1.50
FGFR1	226705_at	1.67		GLRX	206662_at	-1.49
SYPL1	201259_s_at	1.67		PRPH	213847_at	-1.48
ADAM9	202381_at	1.65		RRM2	201890_at	-1.48
SPRY1	212558_at	1.64		MYO5A	227761_at	-1.47
EFEMP2	209356_x_at	1.63		PRC1	218009_s_at	-1.47
EXT1	201995_at	1.61		RNF157	226433_at	-1.47
FKBP14	219390_at	1.61		CXADR	203917_at	-1.46
KDELR3	204017_at	1.61		FAM155A	230869_at	-1.46
PPIC	204517_at	1.61		PKIA	204612_at	-1.45
SERPINE2	212190_at	1.61		DPYSL2	200762_at	-1.44
RGL1	209568_s_at	1.60		RUNDC3A	206196_s_at	-1.44
GNG12	212294_at	1.58		SYNPO2	227662_at	-1.44
WLS	221958_s_at	1.57		NANOS1	228523_at	-1.43
SPRY4	221489_s_at	1.56		CENPU	218883_s_at	-1.42
YAP1	224894_at	1.56		RNFT2	221909_at	-1.41
LOXL2	202998_s_at	1.52		RALGDS	209050_s_at	-1.39
TIMP1	201666_at	1.52		CLGN	205830_at	-1.38
ARPC1B	201954_at	1.50		CDKN3	1555758_a_at	-1.36
DUSP5	209457_at	1.49		PBK	219148_at	-1.36
DUSP6	208891_at	1.49		TMTC4	225666_at	-1.35
SYDE1	44702_at	1.49		HMGA1	206074_s_at	-1.32
TPBG	203476_at	1.49		PHYHIPL	226623_at	-1.30
ELK4	225159_s_at	1.48		SATB1	203408_s_at	-1.30
TGFB1I1	209651_at	1.48		SOX11	204914_s_at	-1.29
HLX	214438_at	1.44		FOXM1	202580_x_at	-1.28
NEK7	212530_at	1.42		INO80C	229582_at	-1.27
RNFT1	227268_at	1.42		PPM1E	236302_at	-1.25
C6orf120	221786_at	1.37		CRMP1	202517_at	-1.24
ITPRIPL2	227792_at	1.37		FIGNL1	222843_at	-1.24
LAMB1	201505_at	1.36		GATA3	209604_s_at	-1.23
ARHGAP1	202117_at	1.32		SIX3	242054_s_at	-1.23
CPS1	204920_at	1.31		CENPV	226611_s_at	-1.22
DDR2	225442_at	1.31		BIRC5	202095_s_at	-1.19
KLF10	202393_s_at	1.31		GGH	203560_at	-1.19
NQO1	210519_s_at	1.31		MCM2	202107_s_at	-1.19
MBNL1	201152_s_at	1.30		MCM7	210983_s_at	-1.19
ROBO1	213194_at	1.29		ZWILCH	222606_at	-1.19
SSR1	200891_s_at	1.29		CCND1	208712_at	-1.18
PLS3	201215_at	1.28		H1FX	204805_s_at	-1.17
SDC4	202071_at	1.27		KLHL13	227875_at	-1.17
NES	218678_at	1.26		STMN2	203001_s_at	-1.17
TNFRSF1A	207643_s_at	1.26		BEX1	218332_at	-1.16
DSE	218854_at	1.23		KDM1A	212348_s_at	-1.16
TMEM87B	225411_at	1.23		TMEM97	212281_s_at	-1.15
LMNA	203411_s_at	1.20		CCP110	204662_at	-1.14
REST	212920_at	1.20		PPP1R9A	228494_at	-1.14
SPRED1	226837_at	1.19		SBK1	226548_at	-1.14
FLNA	200859_x_at	1.18		ADAM22	213411_at	-1.13
SLC35F5	225872_at	1.18		TMEM178B	227318_at	-1.13
C4orf32	227856_at	1.17		ACVR1B	213198_at	-1.12
CRTAP	1555889_a_at	1.17		UBE2C	202954_at	-1.12
KLF6	1555832_s_at	1.17		IGSF3	202421_at	-1.11
LIPA	201847_at	1.17		PEG3	209242_at	-1.10
SNAP23	209130_at	1.15		KLF13	225390_s_at	-1.09
MYADM	225673_at	1.14		LSM4	202736_s_at	-1.09
PTPN14	226282_at	1.14		UCP2	208998_at	-1.08
RECK	205407_at	1.14		CCDC167	225723_at	-1.07
ANTXR1	224694_at	1.12		RANBP1	202483_s_at	-1.07
ENAH	217820_s_at	1.11		FAM60A	220147_s_at	-1.04
LEPROT	202377_at	1.10		PRIM1	205053_at	-1.04
FAM114A1	213455_at	1.07		TUBB2A	204141_at	-1.03
F2R	203989_x_at	1.06		ENO2	201313_at	-1.02
SLC30A7	226601_at	1.06		CAMSAP1	212710_at	-1.01
RHOC	200885_at	1.05		GDAP1	226269_at	-1.01
NPTN	202228_s_at	1.04		NELL2	203413_at	-1.00
LUZP1	1558173_a_at	1.03		KNSTRN	225300_at	-0.99
NR3C1	201865_x_at	1.03		ATP6V0E2	213587_s_at	-0.98
ATP6V0E1	200096_s_at	1.02		MMD	203414_at	-0.98
CETN2	209194_at	1.02		FAM169A	235048_at	-0.97
TRAM1	201398_s_at	1.02		DDX39A	201584_s_at	-0.96
TMEM263	224759_s_at	0.99		REC8	218599_at	-0.96
CNN3	201445_at	0.98		UBE2T	223229_at	-0.96
TRAM2	202369_s_at	0.98		RBBP8	203344_s_at	-0.95
ATP10D	213238_at	0.97		ANP32A	201051_at	-0.93
FZD2	210220_at	0.96		MAP1B	212233_at	-0.93
MYL12B	221474_at	0.96		RFC4	204023_at	-0.93
NPC2	200701_at	0.96		NCS1	222570_at	-0.92
SLC38A2	222982_x_at	0.96		NET1	201830_s_at	-0.91
RAB29	218699_at	0.95		RUFY3	213939_s_at	-0.91
SDF4	232032_x_at	0.95		FKBP1B	206857_s_at	-0.89
ANXA5	200782_at	0.94		ATCAY	227365_at	-0.87
ARMCX2	203404_at	0.94		KIDINS220	212163_at	-0.87
NOTCH2NL	214722_at	0.94		RNF150	229024_at	-0.87
ABRACL	223361_at	0.93		AKAP1	201675_at	-0.85
CLIC4	201560_at	0.93		PNMA2	209598_at	-0.85
ITGB1	211945_s_at	0.92		MRPL48	218281_at	-0.84
STAT1	200887_s_at	0.92		INA	204465_s_at	-0.83
IGF2R	201393_s_at	0.90		TSPAN13	217979_at	-0.83
LAPTM4A	200673_at	0.89		TUBB2B	214023_x_at	-0.83
CKAP4	200999_s_at	0.87		MCM6	201930_at	-0.82
CALU	200757_s_at	0.86		SCN3A	210432_s_at	-0.82
SQSTM1	201471_s_at	0.86		TTC8	226120_at	-0.82
HIPK3	226297_at	0.85		GDI1	201864_at	-0.81
PON2	201876_at	0.84		PARP6	219639_x_at	-0.80
SSR3	222411_s_at	0.84		CLASP2	212306_at	-0.79
FNDC3B	225032_at	0.82		FAXC	232067_at	-0.79
B2M	216231_s_at	0.81		NARS2	219217_at	-0.79
UGDH	203343_at	0.81		FKBP4	200895_s_at	-0.77
GRN	200678_x_at	0.80		MAP2	225540_at	-0.77
DDOST	208675_s_at	0.77		NBEA	221207_s_at	-0.77
ARL1	201659_s_at	0.76		DNAJC9	213088_s_at	-0.76
JAK1	201648_at	0.75		PIK3R1	212239_at	-0.76
OSTC	223001_at	0.74		ACOT7	208002_s_at	-0.74
TM9SF2	201078_at	0.74		ARL6IP1	211935_at	-0.74
TPM1	210986_s_at	0.74		CETN3	209662_at	-0.73
IL6ST	212195_at	0.72		TUBB3	213476_x_at	-0.71
STAT3	208991_at	0.72
