# Supplementary material for: A NOTCH feed-forward loop drives reprogramming from adrenergic to mesenchymal state in neuroblastoma
Source: Nat Commun. 2019 Apr 4;10:1530. doi: 10.1038/s41467-019-09470-w (PMC6449373; doi:10.1038/s41467-019-09470-w)
Supplement: Supplementary file 4 — Supplementary Data 2 [file 41467_2019_9470_MOESM4_ESM.xlsx]

## Sheet: Supplementary Data 2
Supplementary Data 2
Motif analysis on increased H3K27ac regions after NOTCH3-IC induction
Top 500 increased H3K27ac regions				Top 1000 increased H3K27ac regions
ID	Alt ID	p-value		ID	Alt ID	p-value
MA0478.1	FOSL2	8.23e-22		MA0490.1	JUNB	1.58e-30
MA0490.1	JUNB	1.51e-21		MA0478.1	FOSL2	1.79e-30
MA1116.1	RBPJ	3.28e-16		MA0477.1	FOSL1	2.18e-26
MA1130.1	FOSL2::JUN	4.90e-16		MA1116.1	RBPJ	3.57e-26
MA0477.1	FOSL1	3.90e-15		MA0476.1	FOS	7.54e-24
MA0099.3	FOS::JUN	4.10e-15		MA1135.1	FOSB::JUNB	1.62e-20
MA1135.1	FOSB::JUNB	8.89e-15		MA0099.3	FOS::JUN	1.98e-20
MA0476.1	FOS	1.97e-14		MA1130.1	FOSL2::JUN	6.48e-20
MA0491.1	JUND	6.30e-14		MA0491.1	JUND	4.55e-19
MA1141.1	FOS::JUND	1.17e-13		MA1138.1	FOSL2::JUNB	1.05e-18
MA1134.1	FOS::JUNB	3.41e-13		MA1141.1	FOS::JUND	2.54e-18
MA1138.1	FOSL2::JUNB	6.06e-13		MA0808.1	TEAD3	7.88e-18
MA1144.1	FOSL2::JUND	1.47e-12		MA1144.1	FOSL2::JUND	1.93e-17
MA1128.1	FOSL1::JUN	2.86e-12		MA1134.1	FOS::JUNB	2.52e-17
MA0655.1	JDP2	8.34e-12		MA1137.1	FOSL1::JUNB	5.38e-17
MA1137.1	FOSL1::JUNB	1.09e-11		MA1128.1	FOSL1::JUN	6.52e-16
MA0489.1	JUN(var.2)	1.28e-10		MA1132.1	JUN::JUNB	1.48e-13
MA0808.1	TEAD3	1.38e-10		MA0101.1	REL	3.82e-13
MA1132.1	JUN::JUNB	3.31e-10		MA0489.1	JUN(var.2)	5.39e-13
MA0462.1	BATF::JUN	9.47e-9		MA0655.1	JDP2	7.77e-13
MA1142.1	FOSL1::JUND	4.02e-8		MA1121.1	TEAD2	1.08e-12
MA0090.2	TEAD1	6.07e-8		MA1142.1	FOSL1::JUND	1.93e-12
MA0809.1	TEAD4	2.21e-6		MA0081.1	SPIB	2.07e-11
MA0773.1	MEF2D	3.32e-6		MA0090.2	TEAD1	3.08e-11
MA0081.1	SPIB	5.19e-6		MA0464.2	BHLHE40	4.68e-11
MA1121.1	TEAD2	8.59e-6		MA0471.1	E2F6	1.22e-9
MA0497.1	MEF2C	1.04e-5		MA0693.2	VDR	4.18e-9
MA0693.2	VDR	1.06e-5		MA0809.1	TEAD4	4.64e-9
MA0673.1	NKX2-8	1.17e-5		MA1125.1	ZNF384	5.81e-9
MA0711.1	OTX1	1.61e-5		MA0831.2	TFE3	1.02e-8
MA0801.1	MGA	4.18e-5		MA0470.1	E2F4	1.08e-8
MA1125.1	ZNF384	4.44e-5		MA0719.1	RHOXF1	4.74e-8
MA0719.1	RHOXF1	5.20e-5		MA0079.3	SP1	5.30e-8
MA1111.1	NR2F2	7.11e-5		MA1111.1	NR2F2	1.38e-7
MA0101.1	REL	7.92e-5		MA0519.1	Stat5a::Stat5b	1.85e-7
MA0660.1	MEF2B	1.04e-4		MA0508.2	PRDM1	2.66e-7
MA0483.1	Gfi1b	1.44e-4		MA0599.1	KLF5	3.48e-7
MA1110.1	NR1H4	2.41e-4		MA0107.1	RELA	3.69e-7
MA0464.2	BHLHE40	2.52e-4		MA0462.1	BATF::JUN	4.36e-7
MA0803.1	TBX15	3.31e-4		MA0057.1	MZF1(var.2)	4.83e-7
MA1153.1	Smad4	3.57e-4		MA0803.1	TBX15	5.89e-7
MA0079.3	SP1	3.79e-4		MA1112.1	NR4A1	6.50e-7
MA0107.1	RELA	4.45e-4		MA0497.1	MEF2C	6.51e-7
MA0516.1	SP2	5.76e-4		MA0801.1	MGA	6.71e-7
MA0480.1	Foxo1	7.16e-4		MA0711.1	OTX1	7.31e-7
MA1117.1	RELB	7.77e-4		MA0645.1	ETV6	8.19e-7
MA0762.1	ETV2	9.26e-4		MA1117.1	RELB	1.65e-6
MA0822.1	HES7	9.55e-4		MA0762.1	ETV2	2.11e-6
MA0821.1	HES5	1.10e-3		MA0649.1	HEY2	2.22e-6
MA0649.1	HEY2	1.11e-3		MA0741.1	KLF16	3.27e-6
MA0002.2	RUNX1	1.31e-3		MA0516.1	SP2	3.92e-6
MA0741.1	KLF16	1.34e-3		MA1122.1	TFDP1	3.92e-6
MA0057.1	MZF1(var.2)	1.34e-3		MA0805.1	TBX1	4.51e-6
MA0098.3	ETS1	1.45e-3		MA0841.1	NFE2	5.77e-6
MA0474.2	ERG	1.48e-3		MA0747.1	SP8	6.52e-6
MA0823.1	HEY1	1.55e-3		MA0821.1	HES5	6.66e-6
MA0714.1	PITX3	1.58e-3		MA0806.1	TBX4	8.73e-6
MA0645.1	ETV6	1.93e-3		MA0714.1	PITX3	9.23e-6
MA0805.1	TBX1	1.98e-3		MA0143.3	Sox2	1.05e-5
MA1151.1	RORC	2.42e-3		MA0871.1	TFEC	1.17e-5
MA0041.1	Foxd3	2.67e-3		MA0773.1	MEF2D	1.52e-5
MA0471.1	E2F6	3.09e-3		MA0137.3	STAT1	1.74e-5
MA0672.1	NKX2-3	3.21e-3		MA0603.1	Arntl	1.98e-5
MA0052.3	MEF2A	3.74e-3		MA0041.1	Foxd3	2.32e-5
MA0806.1	TBX4	3.98e-3		MA0144.2	STAT3	2.42e-5
MA0014.3	PAX5	4.24e-3		MA0648.1	GSC	2.45e-5
MA1112.1	NR4A1	4.57e-3		MA0160.1	NR4A2	2.57e-5
MA0137.3	STAT1	6.40e-3		MA0520.1	Stat6	2.77e-5
MA0470.1	E2F4	8.01e-3		MA0807.1	TBX5	3.88e-5
MA0520.1	Stat6	1.00e-2		MA0093.2	USF1	4.13e-5
MA1122.1	TFDP1	1.15e-2		MA0822.1	HES7	4.32e-5
MA0603.1	Arntl	1.23e-2		MA0483.1	Gfi1b	4.68e-5
MA1123.1	TWIST1	1.23e-2		MA0136.2	ELF5	7.31e-5
MA0599.1	KLF5	1.27e-2		MA0682.1	Pitx1	7.32e-5
MA0639.1	DBP	1.30e-2		MA0823.1	HEY1	8.60e-5
MA0017.2	NR2F1	1.31e-2		MA1153.1	Smad4	1.20e-4
MA0482.1	Gata4	1.34e-2		MA0673.1	NKX2-8	1.25e-4
MA0035.3	Gata1	1.41e-2		MA0616.1	Hes2	1.60e-4
MA0161.2	NFIC	1.60e-2		MA1151.1	RORC	1.61e-4
				MA0071.1	RORA	2.12e-4
				MA1150.1	RORB	2.21e-4
				MA0660.1	MEF2B	2.30e-4
				MA0145.3	TFCP2	2.76e-4
				MA0746.1	SP3	4.08e-4
				MA0812.1	TFAP2B(var.2)	4.62e-4
				MA0146.2	Zfx	5.51e-4
				MA0814.1	TFAP2C(var.2)	6.08e-4
				MA0632.1	Tcfl5	6.09e-4
				MA0493.1	Klf1	7.77e-4
				MA0891.1	GSC2	8.82e-4
				MA0816.1	Ascl2	9.44e-4
				MA0124.2	Nkx3-1	1.03e-3
				MA0161.2	NFIC	1.04e-3
				MA0789.1	POU3F4	1.16e-3
				MA0098.3	ETS1	1.20e-3
				MA1110.1	NR1H4	1.31e-3
				MA0076.2	ELK4	1.51e-3
				MA0003.3	TFAP2A	1.67e-3
				MA0067.1	Pax2	1.79e-3
				MA0515.1	Sox6	1.91e-3
				MA0092.1	Hand1::Tcf3	2.19e-3
				MA0474.2	ERG	2.30e-3
				MA0750.2	ZBTB7A	2.61e-3
				MA0692.1	TFEB	2.76e-3
				MA0526.2	USF2	3.72e-3
				MA0100.3	MYB	4.56e-3
				MA0740.1	KLF14	4.57e-3
				MA0017.2	NR2F1	4.60e-3
				MA1106.1	HIF1A	5.32e-3
				MA0122.2	NKX3-2	5.57e-3
				MA0503.1	Nkx2-5(var.2)	5.83e-3
				MA0695.1	ZBTB7C	6.17e-3
				MA0846.1	FOXC2	6.28e-3
				MA0728.1	Nr2f6(var.2)	7.31e-3
				MA1105.1	GRHL2	8.95e-3
				MA0056.1	MZF1	9.02e-3
				MA1101.1	BACH2	9.54e-3
				MA0764.1	ETV4	1.08e-2
				MA0765.1	ETV5	1.12e-2
				MA0089.1	MAFG::NFE2L1	1.23e-2
				MA0052.3	MEF2A	1.33e-2
				MA0039.3	KLF4	1.37e-2
				MA0002.2	RUNX1	1.37e-2
				MA0636.1	BHLHE41	1.55e-2
				MA0518.1	Stat4	1.67e-2
				MA0672.1	NKX2-3	1.67e-2
				MA1123.1	TWIST1	1.67e-2
