# Supplementary material for: A NOTCH feed-forward loop drives reprogramming from adrenergic to mesenchymal state in neuroblastoma
Source: Nat Commun. 2019 Apr 4;10:1530. doi: 10.1038/s41467-019-09470-w (PMC6449373; doi:10.1038/s41467-019-09470-w)
Supplement: Supplementary file 6 — Source Data [file 41467_2019_9470_MOESM6_ESM.xls]

## Sheet: Figure 1c
Figure 1c

## Sheet: Figure 2a
Figure 2a

## Sheet: Figure 2b
Figure 2b			SY5Y-NOTCH1-IC	SY5Y-NOTCH1-IC				SY5Y-NOTCH2-IC	SY5Y-NOTCH2-IC				SY5Y-NOTCH3-IC	SY5Y-NOTCH3-IC
			-dox	+ dox				-dox	+ dox				-dox	+ dox
	TW1	Field 1	0	69		TW1	Field 1	12	75		TW1	Field 1	10	162
		Field 2	0	34			Field 2	9	52			Field 2	17	156
		Field 3	0	31			Field 3	3	83			Field 3	9	91
		Field 4	0	41			Field 4	5	45		TW2	Field 1	12	117
	TW2	Field 1	1	83		TW2	Field 1	42	60			Field 2	30	103
		Field 2	0	57			Field 2	5	37			Field 3	32	162
		Field 3	0	36			Field 3	13	101		TW3	Field 1	12	143
		Field 4	0	64			Field 4	21	81			Field 2	22	113
	TW3	Field 1	0	71		TW3	Field 1	19	120			Field 3	21	165
		Field 2	0	51			Field 2	43	36
		Field 3	1	56			Field 3	16	46				p value	3.25999e-09
		Field 4	0	62			Field 4	11	145
	TW4	Field 1	0	56
		Field 2	0	48				p value	2.44777e-05
		Field 3	0	58
		Field 4	0	83
			p value	8.31951e-15

## Sheet: Figure 3c
Figure 3c

## Sheet: Figure 5b
Figure 5b

## Sheet: Figure 5c
Figure 5c

## Sheet: Figure 6a
Figure 6a

## Sheet: Figure 7a
Figure 7a
			Time of treatment
	Mouse	Treatment	0	1	3	5	7	10	12	14
	54 LR	- doxycycline	1	1.04252	1.93616	1.90556	1.95193	2.01702	2.09136	1.8048
	53 -/R	- doxycycline	1	1.0285	1.45185	1.41973	1.64409	1.9776	3.31381	3.95969
	54 L/-	- doxycycline	1	1.33456	1.71147	1.84031	2.64111	4.45347	4.73908	4.85737
		AVERAGE	1	1.13519	1.69983	1.72186	2.07904	2.81603	3.38141	3.54062
		STDV	0	0.172798	0.242365	0.26368	0.51052	1.4182	1.32515	1.56884
	51 -/R	+ doxycycline	1	1.16231	2.12507	2.4308	2.39006	2.205	2.89286	2.94796
	51 L/-	+ doxycycline	1	1.72944	1.5817	1.74425	1.93613	2.49637	2.07716	4.18327
	53 -/-	+ doxycycline	1	1.50139	1.94327	2.34694	2.50164	2.37453	2.7551	2.82528
		AVERAGE	1	1.46438	1.88335	2.174	2.27595	2.35863	2.57504	3.31884
		STDV	0	0.285372	0.276599	0.374525	0.299527	0.146334	0.43664	0.751128
